# Supplementary material for: Isolation, Structural Elucidation, and Biological Evaluation of Pyrrole-Based Alkaloids from Sea Anemone-Associated Streptomyces sp. S1502
Source: Mar Drugs. 2026 Jan 21;24(1):51. doi: 10.3390/md24010051 (PMC12843409; doi:10.3390/md24010051)
Supplement: Supplementary file 1 [file marinedrugs-24-00051-s001.zip]

Archive with 1 entries (1 files):
- marinedrugs-4065573-supplementary.pdf
